# Supplementary material for: Differential Mortality and High Viral Load in Naive Pacific Oyster Families Exposed to OsHV-1 Suggests Tolerance Rather than Resistance to Infection
Source: Pathogens. 2020 Dec 17;9(12):1057. doi: 10.3390/pathogens9121057 (PMC7766980; doi:10.3390/pathogens9121057)
Supplement: Supplementary file 1 [file pathogens-09-01057-s001.zip]

Archive with 9 entries (8 files):
- Supplement/
- Supplement/Agnew et al S2.xlsx
- __MACOSX/Supplement/._Agnew et al S2.xlsx
- Supplement/Agnew et al._Table S4.xlsx
- __MACOSX/Supplement/._Agnew et al._Table S4.xlsx
- Supplement/Agnew et al._TableS3_final.xlsx
- __MACOSX/Supplement/._Agnew et al._TableS3_final.xlsx
- Supplement/Agnewetal._TableS1.xlsx
- __MACOSX/Supplement/._Agnewetal._TableS1.xlsx
