# Supplementary material for: Differential Mortality and High Viral Load in Naive Pacific Oyster Families Exposed to OsHV-1 Suggests Tolerance Rather than Resistance to Infection
Source: Pathogens. 2020 Dec 17;9(12):1057. doi: 10.3390/pathogens9121057 (PMC7766980; doi:10.3390/pathogens9121057)
Supplement: Supplementary file 1 [file pathogens-09-01057-s001.zip › Supplement/Agnew et al S2.xlsx]

## Sheet: Linear model Water
Supplemental Table 2. Linear model results for water qPCR
lm (Water qPCR ~Virus + Family + Day +Day*Virus)
Residuals:
Min	1Q	Median	3Q	Max
-4.1176	-0.3441	0.0752	0.4414	5.2853
Coefficients:
Estimate	Std.	Error	t	value	Pr(>|t|)
(Intercept)	5.6547	0.454	12.456	<2.00E-16	***
VirusAUS	-0.7357	0.4679	-1.572	0.120045
VirusFRA	1.7158	0.4605	3.726	0.000372	***
Family11	-1.3198	0.442	-2.986	0.003802	**
Family53	-1.537	0.442	-3.477	0.000841	***
Family67	-1.031	0.442	-2.333	0.022323	*
Family74	-1.2448	0.442	-2.816	0.006187	**
Day4	-4.0637	0.4679	-8.684	5.38e-13	***
VirusAUS:Day4	5.1082	0.6618	7.719	3.79e-11	***
VirusFRA:Day4	3.1396	0.6507	4.825	7.04e-06	***
Residual standard error: 1.238 on 76 degrees of freedom
Multiple R-squared: 0.7298, Adjusted R-Squared: 0.6978
F-statistics: 22.81 on 8 and 76 DF, p<2.20E-16
	DF	Sum Sq	Mean Sq	F	P value	Pr (>F)
Virus	2	163.52	81.76	53.341	3.36e-15	***
Family	4	21.55	5.39	3.515	0.011	*
Day	1	36.63	36.63	23.899	5.52e-06	***
Virus:Day	2	93	46.5	30.337	2.06e-10	***
Residuals	76	116.49	1.53
	Tukey multiple comparisons of means
	95% family-wise confidence level
Virus
diff	lwr	upr	p	adj
AUS-CA	1.81835	1.02737	2.60933	1.5e-06
FRA-CA	3.35891	2.58123	4.1366	0
FRA-AUS	1.54056	0.762881	2.31825	2.94e-05
Family
diff	lwr	upr	p	adj
11 to 5	-1.31282	-2.54564	-0.0800026	0.0311161
53-5	-1.53004	-2.76286	-0.29722	0.007513
67-5	-1.02397	-2.25679	0.208845	0.14956
74-5	-1.23777	-2.47059	-0.00495421	0.0485931
53-11	-0.217218	-1.37041	0.935978	0.984397
67-11	0.288847	-0.864349	1.44204	0.955898
74-11	0.0750483	-1.07815	1.22824	0.99975
67-53	0.506065	-0.647131	1.65926	0.736162
74-53	0.292266	-0.86093	1.44546	0.954025
74-67	-0.213799	-1.36699	0.939397	0.985296
$Day
diff	lwr	upr	p	adj
Day 4-Day 2	-1.30532	-1.83711	-0.773524	5.5e-06
$`Virus:Day`
diff	lwr	upr	p	adj
AUS:2-CA:2	-0.73573	-2.10386	0.632395	0.619076
FRA:2-CA:2	1.7891	0.44397	3.13423	0.0028431
CA:4-CA:2	-4.06366	-5.43178	-2.69553	0
AUS:4-CA:2	0.30877	-1.05935	1.6769	0.985721
FRA:4-CA:2	0.865071	-0.480059	2.2102	0.4221
FRA:2-AUS:2	2.52483	1.1797	3.86996	7.5e-06
CA:4-AUS:2	-3.32793	-4.69605	-1.9598	0
AUS:4-AUS:2	1.0445	-0.323624	2.41263	0.235509
FRA:4-AUS:2	1.6008	0.255671	2.94593	0.0104413
CA:4-FRA:2	-5.85276	-7.19789	-4.50763	0
AUS:4-FRA:2	-1.48033	-2.82546	-0.135199	0.0225357
FRA:4-FRA:2	-0.924029	-2.24576	0.397706	0.327838
AUS:4-CA:4	4.37243	3.0043	5.74055	0
FRA:4-CA:4	4.92873	3.5836	6.27386	0
FRA:4-AUS:4	0.5563	-0.788829	1.90143	0.831109
