# Supplementary material for: Differential Mortality and High Viral Load in Naive Pacific Oyster Families Exposed to OsHV-1 Suggests Tolerance Rather than Resistance to Infection
Source: Pathogens. 2020 Dec 17;9(12):1057. doi: 10.3390/pathogens9121057 (PMC7766980; doi:10.3390/pathogens9121057)
Supplement: Supplementary file 1 [file pathogens-09-01057-s001.zip › Supplement/Agnew et al._Table S4.xlsx]

## Sheet: Sheet1
Table S4: Oyster size by family, where N is the number of oysters measured, L and W are the length and width in mm, and se is the standard error of each.
Family ID	N	L	L (se)	W	W (se)
5*	58	8.48164	0.337228	5.55948	0.148611
10	80	6.7049	0.203259	5.80877	0.172603
11**	56	7.33743	0.242398	5.75916	0.208509
29	75	7.02303	0.257629	5.05017	0.171116
40	77	7.95343	0.177304	6.49472	0.125929
46	76	6.19954	0.161771	4.85051	0.137797
47	116	5.69911	0.109733	4.47485	0.102169
52	78	6.54226	0.189294	5.39518	0.166528
53**	80	7.35195	0.225309	5.92006	0.157934
60*	75	6.34775	0.210127	4.91191	0.15894
68	76	8.29015	0.167117	6.4841	0.122768
70	70	6.78381	0.259813	5.02604	0.184109
72	78	8.75662	0.18936	6.9341	0.131331
74*	74	8.3883	0.166809	6.05043	0.123431
75	114	8.25533	0.140168	6.4696	0.0911308
76	73	7.89734	0.236669	5.70216	0.173213
87	71	7.5972	0.227543	5.45265	0.17837
* low-performing family chosen for further analysis
** high-perfoming family chosen for further analysis
