# Supplementary material for: Differential Mortality and High Viral Load in Naive Pacific Oyster Families Exposed to OsHV-1 Suggests Tolerance Rather than Resistance to Infection
Source: Pathogens. 2020 Dec 17;9(12):1057. doi: 10.3390/pathogens9121057 (PMC7766980; doi:10.3390/pathogens9121057)
Supplement: Supplementary file 1 [file pathogens-09-01057-s001.zip › Supplement/Agnew et al._TableS3_final.xlsx]

## Sheet: Sheet1
Table S3. Copies of OsHV-1 DNA per µl, total ng of oyster DNA per µl, and total copies of OsHV-1 DNA per ng of oyster DNA for the six families previously chosen as either high (11, 53, 67; highlighted gray) or low (5, 60, 74) surviving when exposed to either FWS (control), OsHV-1 TB, the AUS µvar or the FRA µvar on day 4 or day 6.
Virus	Family ID	Day	Oyster	Copies/µl	Ng/µL	Copies/ng
CON	11	4	1	5.6573	16.993	0.332919
CON	11	4	2	3.9036	68.935	0.0566272
CON	11	4	1	1.26144	66.889	0.0188587
CON	11	4	2	2.68491	193.23	0.0138949
CON	53	4	1	4.15875	66.79	0.0622661
CON	53	4	2	2.01475	89.93	0.0224035
CON	60	4	2	3.74063	69.433	0.053874
CON	67	4	1	5.31149	105	0.0505856
CON	74	4	1	3.84732	38.41	0.100164
CON	74	4	2	1.53249	157.26	0.00974497
OsHV-1 TB	5	4	1	12.5894	8.01	1.57171
OsHV-1 TB	5	4	2	65.2029	78.214	0.833647
OsHV-1 TB	60	4	1	2.35057	92.008	0.0255475
OsHV-1 TB	60	4	2	2.79371	77.288	0.0361468
AUS	5	4	1	377.64	154.48	2.44459
AUS	5	4	2	135030	150.02	900.08
AUS	5	4	1	218.425	126.95	1.72056
AUS	5	4	2	2.16488e+06	108.35	19980.4
AUS	11	4	1	1.52345	165.46	0.00920738
AUS	11	4	2	83.51	36.904	2.2629
AUS	11	4	1	165.719	225.23	0.735775
AUS	11	4	2	363.193	97.417	3.72823
AUS	11	4	1	145.267	126.13	1.15173
AUS	11	4	2	27.8387	49.831	0.558663
AUS	53	4	1	649.888	150.72	4.31189
AUS	53	4	2	288.82	41.529	6.95465
AUS	53	4	1	254.519	219.92	1.15733
AUS	53	4	2	2006.8	37.019	54.2101
AUS	53	4	1	213.845	39.2	5.45522
AUS	53	4	2	339.543	101.79	3.33573
AUS	60	4	1	25.5092	166.2	0.153485
AUS	60	4	2	25.5534	53.471	0.477892
AUS	60	4	1	143.321	123.12	1.16407
AUS	60	4	2	12.3029	44.863	0.274232
AUS	60	4	1	22.0131	57.3	0.384172
AUS	60	4	2	44.7496	129.45	0.34569
AUS	67	4	1	8.45403	271.47	0.0311417
AUS	67	4	2	8.45403	78.34	0.107915
AUS	67	4	1	121.754	292.05	0.416894
AUS	67	4	2	55.3815	273.48	0.202507
AUS	67	4	1	54.3755	84.746	0.641629
AUS	67	4	2	28.1146	287.8	0.0976879
AUS	74	4	1	4.7355e+06	59.428	79684.7
AUS	74	4	2	1208.07	46.453	26.0063
AUS	74	4	1	2487.55	177.78	13.9923
AUS	74	4	2	255.803	29.249	8.7457
AUS	74	4	1	206.301	68.294	3.02077
AUS	74	4	2	235.091	97.11	2.42087
FRA	5	4	1	56933896	81.62	697548
FRA	5	4	2	8612.31	171.58	50.1941
FRA	5	4	1	16282970	94.012	173201
FRA	5	4	2	14694468	86.04	170786
FRA	5	4	1	22820938	107.6	212091
FRA	5	4	2	11416288	94.58	120705
FRA	11	4	1	62872.1	106.05	592.853
FRA	11	4	2	3327.53	56.841	58.5411
FRA	11	4	1	1522.02	63.228	24.0719
FRA	11	4	2	803.346	57.391	13.9978
FRA	11	4	1	5785.6	99.551	58.1169
FRA	11	4	2	145981	99.205	1471.5
FRA	53	4	1	366.055	60.92	6.00878
FRA	53	4	2	99.0088	98.7	1.00313
FRA	53	4	1	516.154	184.65	2.79531
FRA	53	4	2	15080934	114.82	131344
FRA	53	4	1	660.51	233.21	2.83225
FRA	53	4	2	5548385	35.674	155530
FRA	60	4	1	67336	239.05	281.682
FRA	60	4	2	182.201	42.572	4.27982
FRA	60	4	1	21200198	52.866	401018
FRA	60	4	2	552.024	152.74	3.61414
FRA	60	4	1	705.84	216.46	3.26083
FRA	60	4	2	343.686	83.383	4.12178
FRA	67	4	1	57050544	363.29	157039
FRA	67	4	2	49571616	201.62	245867
FRA	67	4	1	3530.27	246.04	14.3483
FRA	67	4	2	549.519	66.557	8.25637
FRA	67	4	1	184.385	241.07	0.764859
FRA	67	4	2	265.456	29.636	8.95722
FRA	74	4	1	729.953	226.18	3.22731
FRA	74	4	2	19877666	147.88	134418
FRA	74	4	1	1043.15	122.74	8.49885
FRA	74	4	2	1.65513e+06	10.176	162651
FRA	74	4	1	2318.41	118.15	19.6226
FRA	74	4	2	469.359	145.08	3.23518
OsHV-1 TB	5	6	1	23.2985	80.481	0.289491
OsHV-1 TB	5	6	2	39.7263	68.075	0.583567
AUS	5	6	1	66370944	55.557	1.19465e+06
AUS	5	6	2	84077.9	36.516	2302.5
AUS	5	6	1	35.1886	65.341	0.538538
AUS	5	6	2	3817.36	15.964	239.123
AUS	11	6	1	15.1597	17.165	0.883175
AUS	11	6	2	15.2987	119.72	0.127787
AUS	11	6	1	3.14876	164.1	0.0191881
AUS	11	6	2	6.82927	67.253	0.101546
AUS	11	6	1	3015.19	155.74	19.3604
AUS	11	6	2	16.4082	76.401	0.214765
AUS	53	6	1	56810.8	27.655	2054.27
AUS	53	6	2	144.037	117.89	1.22179
AUS	53	6	1	12.139	70.19	0.172945
AUS	53	6	2	45.5459	102.08	0.446178
AUS	53	6	1	6508.31	33.617	193.602
AUS	53	6	2	113.96	86.11	1.32342
AUS	60	6	1	8.98328	54.054	0.166191
AUS	60	6	2	24.2189	128.86	0.187948
AUS	60	6	1	13.781	177.83	0.0774955
AUS	60	6	2	8.48816	61.225	0.138639
AUS	60	6	1	21.7061	97.345	0.222982
AUS	60	6	2	19.2973	63.191	0.305381
AUS	67	6	1	24.6686	59.251	0.416341
AUS	67	6	2	20.1755	130.46	0.154649
AUS	67	6	1	29.2346	59.626	0.4903
AUS	67	6	2	119.249	96.017	1.24196
AUS	67	6	1	53.716	33.393	1.6086
AUS	67	6	2	23.0686	92.919	0.248265
AUS	74	6	1	45.9955	149.78	0.307087
AUS	74	6	2	16365.7	49.691	329.35
AUS	74	6	1	21.5946	82.578	0.261505
AUS	74	6	2	8.6284	43.127	0.20007
AUS	74	6	1	2700.9	69.641	38.7831
AUS	74	6	2	19.013	82.922	0.229288
FRA	5	6	1	4.46289e+06	32.392	137778
FRA	5	6	2	381.534	69.719	5.47245
FRA	5	6	1	200.185	62.728	3.19132
FRA	5	6	1	34950124	60.608	576659
FRA	11	6	1	19154478	65.175	293893
FRA	11	6	2	644.662	50.977	12.6461
FRA	11	6	1	43.03	47.797	0.900267
FRA	11	6	2	60.6765	46.671	1.30009
FRA	11	6	1	42.3178	149.88	0.282344
FRA	11	6	2	56.4574	60.853	0.927767
FRA	53	6	1	89696.9	41.403	2166.43
FRA	53	6	2	25.6225	56.797	0.451124
FRA	53	6	1	57.2083	87	0.657566
FRA	53	6	2	110.08	59.237	1.8583
FRA	53	6	1	79.7326	138.12	0.577271
FRA	53	6	2	17.7454	32.53	0.54551
FRA	60	6	1	48.0668	54.205	0.886759
FRA	60	6	2	37.9456	71.244	0.532615
FRA	60	6	1	15.1966	77.183	0.196891
FRA	60	6	2	24.8839	125.67	0.19801
FRA	60	6	1	279290944	83.094	3.36114e+06
FRA	60	6	2	451.956	14.871	30.3917
FRA	67	6	1	295833	47.946	6170.14
FRA	67	6	2	103.651	101.39	1.0223
FRA	67	6	1	246297600	114.18	2.1571e+06
FRA	67	6	2	151732768	82.919	1.82989e+06
FRA	67	6	1	144.61	124.21	1.16423
FRA	67	6	2	419.543	40.595	10.3348
FRA	74	6	1	31.7826	55.511	0.572547
FRA	74	6	2	47.3026	109.64	0.431435
FRA	74	6	1	373787712	147.87	2.52781e+06
FRA	74	6	2	5386987	42.41	127022
FRA	74	6	1	210.985	140.07	1.50628
FRA	74	6	2	89.5777	62.071	1.44315
