# Supplementary material for: Differential Mortality and High Viral Load in Naive Pacific Oyster Families Exposed to OsHV-1 Suggests Tolerance Rather than Resistance to Infection
Source: Pathogens. 2020 Dec 17;9(12):1057. doi: 10.3390/pathogens9121057 (PMC7766980; doi:10.3390/pathogens9121057)
Supplement: Supplementary file 1 [file pathogens-09-01057-s001.zip › Supplement/Agnewetal._TableS1.xlsx]

## Sheet: Data
Family	CON1	CON2	CON3	CONAVG	CONSURV	SD	SE	CA1	CA2	CA3	CAAVG	CASURV	SD	SE	AUS1	AUS2	AUS3	AUSAVG	AUSSURV	SD	SE	FRA1	FRA2	FRA3	FRAAVG	FRASURV	SD	SE
5	0	0	0	0	100	0	0	25	4.7619	0	9.92063	90.0794	13.2744	4.4248	55	55	0	36.6667	63.3333	31.7543	10.5848	80	80.9524	80.9524	80.6349	19.3651	0.549857	0.183286
10	0	5	0	1.66667	98.3333	2.88675	0.96225	10	15	10	11.6667	88.3333	2.88675	0.96225	47.619	45	57.1429	49.9206	50.0794	6.39024	2.13008	90.9091	71.4286	76.4706	79.6028	20.3972	10.1109	3.3703
11	0	0	0	0	100	0	0	0	0	5	1.66667	98.3333	2.88675	0.96225	10	10	5	8.33333	91.6667	2.88675	0.96225	20	28.5714	10	19.5238	80.4762	9.29487	3.09829
14	0	0	9.52381	3.1746	96.8254	5.49857	1.83286	5	0	5	3.33333	96.6667	2.88675	0.96225	38.0952	60	35	44.3651	55.6349	13.6284	4.5428	85.7143	86.3636	91.3043	87.7941	12.2059	3.05726	1.01909
17	10	5.26316	5	6.75439	93.2456	2.81386	0.937954	20	5	5	10	90	8.66025	2.88675	20	20	30	23.3333	76.6667	5.7735	1.9245	78.5714	71.4286	73.0769	74.359	25.641	3.74003	1.24668
29	5	0	0	1.66667	98.3333	2.88675	0.96225	5	0	0	1.66667	98.3333	2.88675	0.96225	10	25	25	20	80	8.66025	2.88675	33.3333	35	35	34.4444	65.5556	0.96225	0.32075
40	0	4.7619	5	3.25397	96.746	2.82053	0.940178	9.52381	0	5	4.84127	95.1587	4.76389	1.58796	10	20	15	15	85	5	1.66667	20	30	25	25	75	5	1.66667
46	0	0	0	0	100	0	0	0	0	0	0	100	0	0	0	14.2857	20	11.4286	88.5714	10.3016	3.43386	33.3333	33.3333	40	35.5556	64.4444	3.849	1.283
47	5	0	0	1.66667	98.3333	2.88675	0.96225	0	5	4.7619	3.25397	96.746	2.82053	0.940178	30	35	40	35	65	5	1.66667	57.1429	70	47.619	58.254	41.746	11.2318	3.74392
52	0	0	14.2857	4.7619	95.2381	8.24786	2.74929	5	5	5	5	95	0	0	30	35	35	33.3333	66.6667	2.88675	0.96225	45	40	50	45	55	5	1.66667
53	0	0	5	1.66667	98.3333	2.88675	0.96225	0	0	0	0	100	0	0	52.6316	55	55	54.2105	45.7895	1.36741	0.455803	23.8095	60	70	51.2698	48.7302	24.3013	8.10042
60	20	30	0	16.6667	83.3333	15.2753	5.09175	0	19.0476	14.2857	11.1111	88.8889	9.9127	3.30423	28.5714	50	35	37.8571	62.1429	10.9963	3.66543	35	40	42.8571	39.2857	60.7143	3.97697	1.32566
67	0	0	0	0	100	0	0	0	0	0	0	100	0	0	10	25	25	20	80	8.66025	2.88675	38.8889	28.5714	47.619	38.3598	61.6402	9.53483	3.17828
68	0	0	0	0	100	0	0	5	0	0	1.66667	98.3333	2.88675	0.96225	5	10	23.8095	12.9365	87.0635	9.74253	3.24751	84.2105	95	50	76.4035	23.5965	23.4939	7.83129
70	10.5263	0	0	3.50877	96.4912	6.07737	2.02579	0	0	0	0	100	0	0	25	10	5.26316	13.4211	86.5789	10.3036	3.43452	70	63.6364	18.1818	50.6061	49.3939	28.2599	9.41997
72	0	0	0	0	100	0	0	0	0	4.7619	1.5873	98.4127	2.74929	0.916429	15	5	25	15	85	10	3.33333	0	0	0	0	100	0	0
73	5	0	0	1.66667	98.3333	2.88675	0.96225	19.0476	0	9.52381	9.52381	90.4762	9.52381	3.1746	30	35	30	31.6667	68.3333	2.88675	0.96225	75	52.6316	52.381	60.0042	39.9958	12.9874	4.32912
74	0	0	4.7619	1.5873	98.4127	2.74929	0.916429	10	0	5	5	95	5	1.66667	60	60	63.6364	61.2121	38.7879	2.09946	0.699819	80	45	60	61.6667	38.3333	17.5594	5.85314
75	0	0	0	0	100	0	0	5	0	5	3.33333	96.6667	2.88675	0.96225	5	22.7273	5	10.9091	89.0909	10.2348	3.41162	80.9524	50	45	58.6508	41.3492	19.4749	6.49162
87	0	5	10	5	95	5	1.66667	0	0	5	1.66667	98.3333	2.88675	0.96225	15	35	30	26.6667	73.3333	10.4083	3.46944	85.7143	50	66.6667	67.4603	32.5397	17.8704	5.95679

## Sheet: Table
Table S1. Average percent mortality of all 20 oyster families exposed to filtered seawater (control), OsHV-1 TB, the AUS µvar and the FRA µvar (SE = standard error ).
Family ID	Control	SE	OsHV-1 TB	SE	AUS µvar	SE	FRA µvar	SE
5*	0	0	9.92063	4.4248	36.6667	10.5848	80.6349	0.183286
10	1.66667	0.96225	11.6667	0.96225	49.9206	2.13008	79.6028	3.3703
11**	0	0	1.66667	0.96225	8.33333	0.96225	19.5238	3.09829
14	3.1746	1.83286	3.33333	0.96225	44.3651	4.5428	87.7941	1.01909
17	6.75439	0.937954	10	2.88675	23.3333	1.9245	74.359	1.24668
29	1.66667	0.96225	1.66667	0.96225	20	2.88675	34.4444	0.32075
40	3.25397	0.940178	4.84127	1.58796	15	1.66667	25	1.66667
46	0	0	0	0	11.4286	3.43386	35.5556	1.283
47	1.66667	0.96225	3.25397	0.940178	35	1.66667	58.254	3.74392
52	4.7619	2.74929	5	0	33.3333	0.96225	45	1.66667
53**	1.66667	0.96225	0	0	54.2105	0.455803	51.2698	8.10042
60*	16.6667	5.09175	11.1111	3.30423	37.8571	3.66543	39.2857	1.32566
67**	0	0	0	0	20	2.88675	38.3598	3.17828
68	0	0	1.66667	0.96225	12.9365	3.24751	76.4035	7.83129
70	3.50877	2.02579	0	0	13.4211	3.43452	50.6061	9.41997
72	0	0	1.5873	0.916429	15	3.33333	NA	NA
73	1.66667	0.96225	9.52381	3.1746	31.6667	0.96225	60.0042	4.32912
74*	1.5873	0.916429	5	1.66667	61.2121	0.699819	61.6667	5.85314
75	0	0	3.33333	0.96225	10.9091	3.41162	58.6508	6.49162
87	5	1.66667	1.66667	0.96225	26.6667	3.46944	67.4603	5.95679
* low-performing family chosen for further analysis
** high-perfoming family chosen for further analysis
bold = families with significantly higher survival probability than all other families
